# Supplementary material for: Leiomyogenic Tumor of the Spine: A Systematic Review
Source: Cancers (Basel). 2024 Feb 10;16(4):748. doi: 10.3390/cancers16040748 (PMC10887395; doi:10.3390/cancers16040748)
Supplement: Supplementary file 1 [file cancers-16-00748-s001.zip]

Archive with 1 entries (1 files):
- cancers-2816665-supplementary.pdf
